# Supplementary material for: Feasibility of a Smoking Cessation Smartphone App (Quit with US) for Young Adult Smokers: A Single Arm, Pre-Post Study
Source: Int J Environ Res Public Health. 2021 Sep 5;18(17):9376. doi: 10.3390/ijerph18179376 (PMC8430656; doi:10.3390/ijerph18179376)
Supplement: Supplementary file 1 [file ijerph-18-09376-s001.zip]

Archive with 6 entries (6 files):
- ijerph-1267321 - Table S1 - Revised Manuscript (R2).pdf
- ijerph-1267321 - Table S2 - Revised Manuscript (R2).pdf
- ijerph-1267321 - Table S3 - Revised Manuscript (R2).pdf
- ijerph-1267321 - Table S4 - Revised Manuscript (R2).pdf
- ijerph-1267321 - Table S5 - Revised Manuscript (R2).pdf
- ijerph-1267321 - Table S6 - Revised Manuscript (R2).pdf
